# Supplementary material for: Satellitome Analysis and Transposable Elements Comparison in Geographically Distant Populations of Spodoptera frugiperda
Source: Life (Basel). 2022 Mar 31;12(4):521. doi: 10.3390/life12040521 (PMC9026859; doi:10.3390/life12040521)
Supplement: Supplementary file 1 [file life-12-00521-s001.zip]

Archive with 1 entries (1 files):
- life-1638621-supplementary.pdf
